# Supplementary material for: Evolution of the gene regulatory network of body axis by enhancer hijacking in amphioxus
Source: eLife. 2024 Jan 17;13:e89615. doi: 10.7554/eLife.89615 (PMC10794066; doi:10.7554/eLife.89615)
Supplement: Figure 3—source data 1. [file elife-89615-fig3-data1.xlsx]

## Sheet: 3B
	% of each class			Number
Individual	Normal	Deficient		Normal	Deficient	Total
WT♀	100	0		37	0	37
F0 ♀1	56.0976	43.9024		92	72	164
F0 ♀2	79.2746	20.7254		153	40	193

## Sheet: 3D
	% of each class				Number
Cross	Normal	M	MZ		Normal	M	MZ	Total
WT♀×WT♂	100	0	0		112	0	0	112
F0♀1×WT♂	51.5464	48.4536	0		100	94	0	194
F0♀1×Nodal-/-♂	50.4762	25.7143	23.8095		106	54	50	210
F0♀2×WT♂	79.845	20.155	0		103	26	0	129
F0♀2×Nodal-/-♂	80.8743	9.28962	9.83607		148	17	18	183

## Sheet: 3F
		% of each class				Number
Gene	Cross	Normal	MNodal	MZNodal		Normal	MNodal	MZNodal	Total
Gsc	WT♀xWT♂	100	0	0		19	0	0	19
	F0♀1xWT♂	40.4762	59.5238	0		17	25	0	42
	F0♀1xNodal+/-♂	51.087	26.087	22.8261		47	24	21	92
Chordin	WT♀xWT♂	100	0	0		22	0	0	22
	F0♀1xWT♂	50	50	0		18	18	0	36
	F0♀1xNodal+/-♂	50.5495	25.2747	24.1758		46	23	22	91
Netrin	WT♀xWT♂	100	0	0		18	0	0	18
	F0♀1xWT♂	48.5714	50	1.42857		34	35	1	70
	F0♀1xNodal+/-♂	50	22.5	27.5		40	18	22	80
SoxB1a	WT♀xWT♂	100	0	0		19	0	0	19
	F0♀1xWT♂	51.3514	48.6486	0		19	18	0	37
	F0♀1xNodal+/-♂	52.5	25	22.5		42	20	18	80
Evx	WT♀xWT♂	100	0	0		16	0	0	16
	F0♀1xWT♂	42.5	57.5	0		17	23	0	40
	F0♀1xNodal+/-♂	50	23.913	26.087		46	22	24	92
Ap2	WT♀xWT♂	100	0	0		21	0	0	21
	F0♀1xWT♂	45.098	54.902	0		23	28	0	51
	F0♀1xNodal+/-♂	59.1398	21.5054	19.3548		55	20	18	93
